# Supplementary material for: Towards deorphanizing G protein-coupled receptors of Schistosoma mansoni using the MALAR yeast two-hybrid system
Source: Parasitology. 2019 Dec 16;147(8):865–72. doi: 10.1017/S0031182019001756 (PMC7284817; doi:10.1017/S0031182019001756)
Supplement: Supplementary file 1 [file S0031182019001756sup.zip]

Archive with 7 entries (7 files):
- S0031182019001756sup001.docx
- S0031182019001756sup002.docx
- S0031182019001756sup003.tif
- S0031182019001756sup004.docx
- S0031182019001756sup005.tif
- S0031182019001756sup006.tif
- S0031182019001756sup007.tif
